# Supplementary material for: Assessing the Ecotoxicity of Eight Widely Used Antibiotics on River Microbial Communities
Source: Int J Mol Sci. 2023 Nov 30;24(23):16960. doi: 10.3390/ijms242316960 (PMC10707202; doi:10.3390/ijms242316960)
Supplement: Supplementary file 1 [file ijms-24-16960-s001.zip]

Archive with 1 entries (1 files):
- ijms-2699414-supplementary.pdf
